# Supplementary material for: Dog Ecology and Rabies Knowledge of Owners and Non-Owners in Sanur, A Sub-District of the Indonesian Island Province of Bali
Source: Animals (Basel). 2018 Jul 5;8(7):112. doi: 10.3390/ani8070112 (PMC6070915; doi:10.3390/ani8070112)
Supplement: Supplementary file 1 [file animals-08-00112-s001.zip]

Archive with 2 entries (2 files):
- animals-314792-Supplementary material 2 - KAP survey in English.pdf
- animals-314792-Supplementary material 1 - Dog demography questionnaire in English.pdf
